# Supplementary material for: Diagnostic Accuracy of an Offline CNN Framework Utilizing Multi-View Chest X-Rays for Screening 14 Co-Occurring Communicable and Non-Communicable Diseases
Source: Diagnostics (Basel). 2025 Dec 24;16(1):66. doi: 10.3390/diagnostics16010066 (PMC12785997; doi:10.3390/diagnostics16010066)
Supplement: Supplementary file 1 [file diagnostics-16-00066-s001.zip]

Archive with 1 entries (1 files):
- diagnostics-3990233-supplementary.pdf
